# Supplementary material for: Bibliometric and Visualized Analysis of Gut Microbiota and Hypertension Interaction Research Published from 2001 to 2024
Source: Microorganisms. 2025 Jul 18;13(7):1696. doi: 10.3390/microorganisms13071696 (PMC12300951; doi:10.3390/microorganisms13071696)
Supplement: Supplementary file 1 [file microorganisms-13-01696-s001.zip]

Archive with 1 entries (1 files):
- microorganisms-3740232-supplementary.pdf
